# Supplementary material for: Pollen viabilities and gene expression profiles across Musa genomes
Source: AoB Plants. 2023 Jul 31;15(4):plad052. doi: 10.1093/aobpla/plad052 (PMC10411045; doi:10.1093/aobpla/plad052)
Supplement: plad052_suppl_Supplementary_Data [file plad052_suppl_supplementary_data.xlsx]

## Sheet: % viability
Botanical name ‘Cultivar’	code	genome	Cultivar code no.	Flower no.	TTC					orcine
					viable	non-viable	total pollen grain	% viable		viable	non-viable	total pollen grain	% viable
Musa ‘Kluai Leb Mu Nang’	LMN	AA	1	1	0	0	0	0		1	2	3	33.3333
			1	2	0	6	6	0		0	1	1	0
			1	3	0	7	7	0		1	4	5	20
			1	4	0	1	1	0		1	3	4	25
			1	5	2	8	10	20		0	1	1	0
			1	6	1	4	5	20		0	9	9	0
Musa ‘Kluai Nam Thai’	NT	AA	2	1	2	50	52	3.84615		0	56	56	0
			2	2	2	45	47	4.25532		0	59	59	0
			2	3	0	17	17	0		0	37	37	0
			2	4	0	15	15	0		0	22	22	0
			2	5	0	22	22	0		4	23	27	14.8148
			2	6	0	2	2	0		3	31	34	8.82353
Musa ‘Kluai Khai Kamphaengphet’	KKP	AA	3	1	0	44	44	0		16	91	107	14.9533
			3	2	8	19	27	29.6296		8	26	34	23.5294
			3	3	7	29	36	19.4444		16	58	74	21.6216
			3	4	5	27	32	15.625		7	31	38	18.4211
			3	5	5	23	28	17.8571		9	33	42	21.4286
			3	6	6	50	56	10.7143		20	76	96	20.8333
Musa ‘Tani Buri Ram167’	T167	BB	4	1	567	280	847	66.9421		840	29	869	96.6628
			4	2	612	250	862	70.9977		825	9	834	98.9209
			4	3	897	341	1238	72.4556		898	3	901	99.667
			4	4	760	275	1035	73.43		884	9	893	98.9922
			4	5	749	102	851	88.0141		871	8	879	99.0899
			4	6	993	109	1102	90.1089		892	8	900	99.1111
Musa ‘Tani A15’	TA15	BB	5	1	971	539	1510	64.3046		1324	13	1337	99.0277
			5	2	840	418	1258	66.7727		1622	8	1630	99.5092
			5	3	874	477	1351	64.6928		2104	19	2123	99.105
			5	4	891	687	1578	56.4639		1527	14	1541	99.0915
			5	5	810	362	1172	69.1126		1435	17	1452	98.8292
			5	6	970	383	1353	71.6925		1302	50	1352	96.3018
Musa ‘Tani Kip Ma’	TKM	BB	6	1	1139	278	1417	80.3811		927	31	958	96.7641
			6	2	793	192	985	80.5076		794	63	857	92.6488
			6	3	1194	438	1632	73.1618		814	16	830	98.0723
			6	4	878	287	1165	75.3648		956	12	968	98.7603
			6	5	912	263	1175	77.617		919	4	923	99.5666
			6	6	1179	431	1610	73.2298		591	1	592	99.8311
Musa ‘Kluai Khai Pratabong’	KPB	AAA	7	1	2	10	12	16.6667		1	12	13	7.69231
			7	2	15	33	48	31.25		0	11	11	0
			7	3	0	3	3	0		5	13	18	27.7778
			7	4	0	3	3	0		0	5	5	0
			7	5	5	18	23	21.7391		5	12	17	29.4118
			7	6	2	8	10	20		1	3	4	25
Musa ‘Kluai Nak’	NAG	ABB	8	1	1	54	55	1.81818		7	102	109	6.42202
			8	2	3	46	49	6.12245		5	85	90	5.55556
			8	3	0	51	51	0		6	82	88	6.81818
			8	4	3	48	51	5.88235		3	52	55	5.45455
			8	5	7	68	75	9.33333		2	65	67	2.98507
			8	6	1	36	37	2.7027		3	32	35	8.57143
Musa ‘Kluai Hom Khieo’	HK	AAA	9	1	3	14	17	17.6471		4	36	40	10
			9	2	1	8	9	11.1111		0	11	11	0
			9	3	7	27	34	20.5882		1	27	28	3.57143
			9	4	3	11	14	21.4286		8	30	38	21.0526
			9	5	2	14	16	12.5		5	51	56	8.92857
			9	6	0	9	9	0		6	20	26	23.0769
Musa ‘Kluai Hom Thong’	HT	AAA	10	1	0	10	10	0		0	13	13	0
			10	2	0	0	0	0		2	20	22	9.09091
			10	3	3	66	69	4.34783		3	14	17	17.6471
			10	4	4	56	60	6.66667		1	16	17	5.88235
			10	5	1	12	13	7.69231		6	24	30	20
			10	6	0	0	0	0		2	34	36	5.55556
Musa ‘Kluai Lep Chang Kut’	LCK	BBB	11	1	0	2	2	0		1	2	3	33.3333
			11	2	0	0	0	0		0	2	2	0
			11	3	1	7	8	12.5		1	1	2	50
			11	4	0	1	1	0		0	5	5	0
			11	5	0	0	0	0		0	3	3	0
			11	6	0	3	3	0		0	1	1	0
Musa ‘Kluai Roiwi’	RV	AAB	12	1	0	12	12	0		7	11	18	38.8889
			12	2	0	16	16	0		6	15	21	28.5714
			12	3	3	33	36	8.33333		8	11	19	42.1053
			12	4	0	19	19	0		12	14	26	46.1538
			12	5	1	23	24	4.16667		11	19	30	36.6667
			12	6	0	18	18	0		8	23	31	25.8065
Musa ‘Kluai Nom Sao’	NSA	AAB	13	1	0	2	2	0		1	2	3	33.3333
			13	2	0	1	1	0		1	5	6	16.6667
			13	3	0	2	2	0		1	5	6	16.6667
			13	4	0	2	2	0		3	9	12	25
			13	5	0	2	2	0		1	3	4	25
			13	6	0	1	1	0		0	3	3	0
Musa ‘Kluai Nom Sawan’	NSW	AAB	14	1	0	6	6	0		0	6	6	0
			14	2	0	1	1	0		2	5	7	28.5714
			14	3	0	1	1	0		0	3	3	0
			14	4	0	1	1	0		0	3	3	0
			14	5	0	2	2	0		1	6	7	14.2857
			14	6	0	3	3	0		1	5	6	16.6667
Musa ‘Kluai Niu Jorakhe’	NCD	AAB	15	1	0	6	6	0		0	2	2	0
			15	2	0	1	1	0		0	6	6	0
			15	3	0	4	4	0		0	3	3	0
			15	4	0	2	2	0		0	6	6	0
			15	5	0	1	1	0		3	10	13	23.0769
			15	6	0	1	1	0		0	6	6	0
Musa ‘Thepanom’	TPN	BBB	16	1	54	299	353	15.2975		19	30	49	38.7755
			16	2	96	330	426	22.5352		16	34	50	32
			16	3	57	297	354	16.1017		8	35	43	18.6047
			16	4	70	226	296	23.6486		18	48	66	27.2727
			16	5	88	433	521	16.8906		85	201	286	29.7203
			16	6	77	401	478	16.1088		40	119	159	25.1572
Musa ‘Hak Muk’	HM	ABB	17	1	0	14	14	0		0	6	6	0
			17	2	0	6	6	0		2	7	9	22.2222
			17	3	0	10	10	0		1	18	19	5.26316
			17	4	1	26	27	3.7037		2	10	12	16.6667
			17	5	0	12	12	0		0	18	18	0
			17	6	0	27	27	0		1	10	11	9.09091
Musa ‘Kluai Namwa Nuan Chan’	NNJ	ABB	18	1	0	3	3	0		1	4	5	20
			18	2	0	4	4	0		1	12	13	7.69231
			18	3	0	9	9	0		0	3	3	0
			18	4	0	5	5	0		1	6	7	14.2857
			18	5	0	8	8	0		0	5	5	0
			18	6	0	1	1	0		3	12	15	20
Musa ‘Pakchong 50’	NPC50	ABB	19	1	0	3	3	0		3	6	9	33.3333
			19	2	0	1	1	0		0	2	2	0
			19	3	0	6	6	0		1	11	12	8.33333
			19	4	0	2	2	0		0	10	10	0
			19	5	0	2	2	0		0	7	7	0
			19	6	0	9	9	0		1	10	11	9.09091
Musa ‘Kluai Namwa Mali Ong’	NMO	ABB	20	1	0	5	5	0		0	2	2	0
			20	2	0	8	8	0		2	5	7	28.5714
			20	3	0	4	4	0		0	1	1	0
			20	4	0	3	3	0		0	1	1	0
			20	5	0	2	2	0		1	6	7	14.2857
			20	6	0	5	5	0		0	5	5	0
Musa ‘Kluai Namwa Kap Khao’	NKK	ABB	21	1	0	3	3	0		1	1	2	50
			21	2	0	1	1	0		0	1	1	0
			21	3	0	1	1	0		0	2	2	0
			21	4	0	0	0	0		0	3	3	0
			21	5	0	0	0	0		0	0	0	0
			21	6	0	1	1	0		1	2	3	33.3333
Musa ‘Kluai Namwa Dam’	ND	ABB	22	1	0	4	4	0		0	3	3	0
			22	2	0	0	0	0		0	0	0	0
			22	3	0	1	1	0		0	4	4	0
			22	4	0	3	3	0		0	5	5	0
			22	5	0	1	1	0		1	2	3	33.3333
			22	6	0	3	3	0		0	2	2	0
Musa ‘Theparod’	TPR	ABBB	23	1	0	0	0	0		0	1	1	0
			23	2	0	3	3	0		0	0	0	0
			23	3	0	0	0	0		1	4	5	20
			23	4	0	2	2	0		0	0	0	0
			23	5	0	6	6	0		1	2	3	33.3333
			23	6	0	0	0	0		0	1	1	0

## Sheet: % germination
Botanical name ‘Cultivar’	code	genome	Cultivar code no.	Flower no.	germination	non-germination	total pollen grain	% germination
Musa ‘Kluai Leb Mu Nang’	LMN	AA	1	1	0	0	0	0
			1	2	0	1	1	0
			1	3	0	0	0	0
			1	4	0	8	8	0
			1	5	0	1	1	0
			1	6	0	1	1	0
Musa ‘Kluai Nam Thai’	NT	AA	2	1	0	31	31	0
			2	2	1	18	19	5.26316
			2	3	0	37	37	0
			2	4	0	36	36	0
			2	5	0	44	44	0
			2	6	0	5	5	0
Musa ‘Kluai Khai Kamphaengphet’	KKP	AA	3	1	3	42	45	6.66667
			3	2	2	136	138	1.44928
			3	3	2	29	31	6.45161
			3	4	1	85	86	1.16279
			3	5	3	62	65	4.61538
			3	6	0	57	57	0
Musa ‘Tani Buri Ram167’	T167	BB	4	1	46	1270	1316	3.49544
			4	2	16	850	866	1.84758
			4	3	3	776	779	0.385109
			4	4	40	901	941	4.2508
			4	5	9	852	861	1.0453
			4	6	15	944	959	1.56413
Musa ‘Tani A15’	TA15	BB	5	1	30	1856	1886	1.59067
			5	2	17	1616	1633	1.04103
			5	3	1	1428	1429	0.069979
			5	4	105	1731	1836	5.71895
			5	5	0	1109	1109	0
			5	6	57	1310	1367	4.16971
Musa ‘Tani Kip Ma’	TKM	BB	6	1	71	879	950	7.47368
			6	2	134	891	1025	13.0732
			6	3	82	874	956	8.57741
			6	4	77	601	678	11.3569
			6	5	140	1398	1538	9.10273
			6	6	162	812	974	16.6324
Musa ‘Kluai Khai Pratabong’	KPB	AAA	7	1	0	37	37	0
			7	2	0	42	42	0
			7	3	0	63	63	0
			7	4	0	57	57	0
			7	5	0	20	20	0
			7	6	0	5	5	0
Musa ‘Kluai Nak’	NAG	ABB	8	1	3	75	78	3.84615
			8	2	1	42	43	2.32558
			8	3	0	68	68	0
			8	4	0	60	60	0
			8	5	0	32	32	0
			8	6	0	59	59	0
Musa ‘Kluai Hom Khieo’	HK	AAA	9	1	0	20	20	0
			9	2	0	23	23	0
			9	3	0	12	12	0
			9	4	0	0	0	0
			9	5	0	0	0	0
			9	6	0	0	0	0
Musa ‘Kluai Hom Thong’	HT	AAA	10	1	0	26	26	0
			10	2	0	37	37	0
			10	3	0	90	90	0
			10	4	0	29	29	0
			10	5	0	87	87	0
			10	6	0	21	21	0
Musa ‘Kluai Lep Chang Kut’	LCK	BBB	11	1	0	3	3	0
			11	2	0	2	2	0
			11	3	0	2	2	0
			11	4	0	1	1	0
			11	5	0	8	8	0
			11	6	0	6	6	0
Musa ‘Kluai Roiwi’	RV	AAB	12	1	0	24	24	0
			12	2	0	16	16	0
			12	3	0	6	6	0
			12	4	0	16	16	0
			12	5	0	22	22	0
			12	6	0	21	21	0
Musa ‘Kluai Nom Sao’	NSA	AAB	13	1	0	3	3	0
			13	2	0	1	1	0
			13	3	0	1	1	0
			13	4	0	4	4	0
			13	5	0	5	5	0
			13	6	0	6	6	0
Musa ‘Kluai Nom Sawan’	NSW	AAB	14	1	0	4	4	0
			14	2	0	6	6	0
			14	3	0	0	0	0
			14	4	0	0	0	0
			14	5	0	6	6	0
			14	6	0	0	0	0
Musa ‘Kluai Niu Jorakhe’	NCD	AAB	15	1	0	2	2	0
			15	2	0	0	0	0
			15	3	0	0	0	0
			15	4	0	1	1	0
			15	5	0	5	5	0
			15	6	0	1	1	0
Musa ‘Thepanom’	TPN	BBB	16	1	0	145	145	0
			16	2	2	238	240	0.833333
			16	3	1	198	199	0.502513
			16	4	3	131	134	2.23881
			16	5	0	176	176	0
			16	6	2	200	202	0.990099
Musa ‘Hak Muk’	HM	ABB	17	1	0	29	29	0
			17	2	0	6	6	0
			17	3	0	13	13	0
			17	4	0	57	57	0
			17	5	0	65	65	0
			17	6	0	3	3	0
Musa ‘Kluai Namwa Nuan Chan’	NNJ	ABB	18	1	0	4	4	0
			18	2	0	8	8	0
			18	3	0	8	8	0
			18	4	0	9	9	0
			18	5	0	1	1	0
			18	6	0	11	11	0
Musa ‘Pakchong 50’	NPC50	ABB	19	1	0	7	7	0
			19	2	0	10	10	0
			19	3	0	3	3	0
			19	4	0	5	5	0
			19	5	0	15	15	0
			19	6	0	1	1	0
Musa ‘Kluai Namwa Mali Ong’	NMO	ABB	20	1	0	1	1	0
			20	2	0	3	3	0
			20	3	0	1	1	0
			20	4	0	4	4	0
			20	5	0	6	6	0
			20	6	0	4	4	0
Musa ‘Kluai Namwa Kap Khao’	NKK	ABB	21	1	0	2	2	0
			21	2	0	0	0	0
			21	3	0	1	1	0
			21	4	0	0	0	0
			21	5	0	2	2	0
			21	6	0	0	0	0
Musa ‘Kluai Namwa Dam’	ND	ABB	22	1	0	4	4	0
			22	2	0	3	3	0
			22	3	0	1	1	0
			22	4	0	1	1	0
			22	5	0	2	2	0
			22	6	0	2	2	0
Musa ‘Theparod’	TPR	ABBB	23	1	0	2	2	0
			23	2	0	2	2	0
			23	3	0	0	0	0
			23	4	0	0	0	0
			23	5	1	3	4	25
			23	6	0	0	0	0

## Sheet: Pollen no. and tube length
Botanical name ‘Cultivar’	code	genome	Cultivar code no.	Flower no.	Pollen grains / flower	Pollen tube length (µm)
Musa ‘Kluai Leb Mu Nang’	LMN	AA	1	1	10	0
			1	2	26.6667	0
			1	3	40	0
			1	4	43.3333	0
			1	5	40	0
			1	6	50	0
Musa ‘Kluai Nam Thai’	NT	AA	2	1	463.333	0
			2	2	416.667	822.961
			2	3	303.333	0
			2	4	243.333	0
			2	5	310	0
			2	6	136.667	0
Musa ‘Kluai Khai Kamphaengphet’	KKP	AA	3	1	653.333	281.071
			3	2	663.333	144.441
			3	3	470	333.702
			3	4	520	885.148
			3	5	450	1335.32
			3	6	696.667	0
Musa ‘Tani Buri Ram167’	T167	BB	4	1	10106.7	786.736
			4	2	8540	801.345
			4	3	9726.67	670.626
			4	4	9563.33	750.035
			4	5	8636.67	911.458
			4	6	9870	894.084
Musa ‘Tani A15’	TA15	BB	5	1	15776.7	585.134
			5	2	15070	147.365
			5	3	16343.3	780.033
			5	4	16516.7	475.771
			5	5	12443.3	0
			5	6	13573.3	494.679
Musa ‘Tani Kip Ma’	TKM	BB	6	1	11083.3	718.175
			6	2	9556.67	535.688
			6	3	11393.3	630.63
			6	4	9370	669.066
			6	5	12120	702.952
			6	6	10586.7	616.594
Musa ‘Kluai Khai Pratabong’	KPB	AAA	7	1	206.667	0
			7	2	336.667	0
			7	3	280	0
			7	4	216.667	0
			7	5	200	0
			7	6	63.3333	0
Musa ‘Kluai Nak’	NAG	ABB	8	1	806.667	398.942
			8	2	606.667	492.864
			8	3	690	0
			8	4	553.333	0
			8	5	580	0
			8	6	436.667	0
Musa ‘Kluai Hom Khieo’	HK	AAA	9	1	256.667	0
			9	2	143.333	0
			9	3	246.667	0
			9	4	173.333	0
			9	5	240	0
			9	6	116.667	0
Musa ‘Kluai Hom Thong’	HT	AAA	10	1	163.333	0
			10	2	196.667	0
			10	3	586.667	0
			10	4	353.333	0
			10	5	433.333	0
			10	6	190	0
Musa ‘Kluai Lep Chang Kut’	LCK	BBB	11	1	26.6667	0
			11	2	13.3333	0
			11	3	40	0
			11	4	23.3333	0
			11	5	36.6667	0
			11	6	33.3333	0
Musa ‘Kluai Roiwi’	RV	AAB	12	1	180	0
			12	2	176.667	0
			12	3	203.333	0
			12	4	203.333	0
			12	5	253.333	0
			12	6	233.333	0
Musa ‘Kluai Nom Sao’	NSA	AAB	13	1	26.6667	0
			13	2	26.6667	0
			13	3	30	0
			13	4	60	0
			13	5	36.6667	0
			13	6	33.3333	0
Musa ‘Kluai Nom Sawan’	NSW	AAB	14	1	53.3333	0
			14	2	46.6667	0
			14	3	13.3333	0
			14	4	13.3333	0
			14	5	50	0
			14	6	30	0
Musa ‘Kluai Niu Jorakhe’	NCD	AAB	15	1	33.3333	0
			15	2	23.3333	0
			15	3	23.3333	0
			15	4	30	0
			15	5	63.3333	0
			15	6	26.6667	0
Musa ‘Thepanom’	TPN	BBB	16	1	1823.33	0
			16	2	2386.67	320.432
			16	3	1986.67	228.002
			16	4	1653.33	266.473
			16	5	3276.67	0
			16	6	2796.67	434.297
Musa ‘Hak Muk’	HM	ABB	17	1	163.333	0
			17	2	70	0
			17	3	140	0
			17	4	320	0
			17	5	316.667	0
			17	6	136.667	0
Musa ‘Kluai Namwa Nuan Chan’	NNJ	ABB	18	1	40	0
			18	2	83.3333	0
			18	3	66.6667	0
			18	4	70	0
			18	5	46.6667	0
			18	6	90	0
Musa ‘Pakchong 50’	NPC50	ABB	19	1	63.3333	0
			19	2	43.3333	0
			19	3	70	0
			19	4	56.6667	0
			19	5	80	0
			19	6	70	0
Musa ‘Kluai Namwa Mali Ong’	NMO	ABB	20	1	26.6667	0
			20	2	60	0
			20	3	20	0
			20	4	26.6667	0
			20	5	50	0
			20	6	46.6667	0
Musa ‘Kluai Namwa Kap Khao’	NKK	ABB	21	1	23.3333	0
			21	2	6.66667	0
			21	3	13.3333	0
			21	4	10	0
			21	5	6.66667	0
			21	6	13.3333	0
Musa ‘Kluai Namwa Dam’	ND	ABB	22	1	36.6667	0
			22	2	10	0
			22	3	20	0
			22	4	30	0
			22	5	20	0
			22	6	23.3333	0
Musa ‘Theparod’	TPR	ABBB	23	1	10	0
			23	2	16.6667	0
			23	3	16.6667	0
			23	4	6.66667	0
			23	5	43.3333	624.13
			23	6	3.33333	0

## Sheet: pollen size
Size of viable pollen (µm)
viable	LMN	NT	KKP	T167	TA15	TKM	KPB	NAG	HK	HT	LCK	RV	NSA	NSW	NCD	TPN	HM	NNJ	NPC50	NMO	NKK	ND	TPR
1	137.168	103.676	117.819	65.331	66.372	81.228	124.209	147.352	106.379	125.308	136.3	110.619	210.77	226.14	147.51	94.072	114.19	141.177	148.81	121.5	95.004	118	111.8
2	213.126	103.581	141.108	87.829	85.914	78.282	150.442	183.188	156.939	113.33	133.24	136.668	159.844	113.761	135.6	107.113	148.741	195.993	185.5	166.562	173.076	115.1	121.5
3	164.611	131.558	159.844	75.221	71.484	78.282	115.384	81.349	130.662	123.419		119.059	147.086	140.622		97.446	100.121	170.741	144.43	194.288
4	125.23	125.308	122.063	81.349	81.349	75.351	123.419	194.741	142.695	110.708		98.246	184.147	197.139		119.059	148.675	112.81
5	126.784	139.924	132.004	84.535	85.914	78.282	119.469	137.239	119.141	107.113		111.676	116.818			108.835	147.286	149.725
6	136.668	120.367	140.83	79.769	81.589	69.962	120.854	101.866	138.235	109.552		94.072	206.263			87.27	109.463	163.777
7		137.809	129.231	85.112	84.535	85.914	118.068	129.231	136.596	108.475		110.619	101.866			97.043
8		115.044	166.091	70.935	84.071	95.313	133.038	106.563	150.247	103.298		74.173				142.969
9		94.694	87.829	75.351	98.246	93.759	120.367	114.19	100.317	119.141		78.407				113.33
10		111.939	158.429	86.933	87.27	83.487	119.059	128.623	175.659	119.551		97.446				89.047
Size of non-viable pollen (µm)
non-viable	LMN	NT	KKP	T167	TA15	TKM	KPB	NAG	HK	HT	LCK	RV	NSA	NSW	NCD	TPN	HM	NNJ	NPC50	NMO	NKK	ND	TPR
1	168.2	106.379	113.33	63.815	69.117	89.486	113.07	138.517	103.676	129.003	144.52	103.676	199.115	206.595	88.496	98.941	194.539	81.589	103.298	104.429	65.779	104.6	97.14
2	138.941	108.835	92.074	47.036	80.136	77.275	115.808	113.33	144.941	113.07	100.9	72.975	116.145	147.286	97.043	85.914	97.446	92.392	93.864	85.457	81.589	96.3	66.37
3	125.308	99.435	142.969	61.63	65.779	66.372	88.496	81.349	96.639	77.402	115.41	81.349	121.742	66.372	129.003	109.552	106.195	73.643	124.917	95.313	76.1	65.78	89.3
4	156.939	66.372	91.219	59.529	79.646	76.384	97.043	119.141	78.282	101.77	130.63	69.962	75.351	168.491	73.243	98.941	97.947	107.113	103.676	91.112		87.1
5	84.535	110.885	88.496	59.365	62.576	63.353	110.619	112.026	103.298	80.745	77.28	99.435	54.011	93.341	115.044	76.384	138.588	116.145	137.809	119.141		93.7
6	119.059	85.112	104.147	72.03	90.248	68.691	84.535	101.866	143.311	93.864	127.3	83.487	214.042	81.589	88.496	75.351	153.916	116.818	83.487	69.962
7	93.864	75.221	101.866	57.522	59.034	48.673	107.021	134.865	144.468	110.973		82.662	75.221	78.781	136.668	87.158	112.026	82.306	94.694	90.789
8	120.367	94.072	108.023	61.471	70.935	62.888	88.496	65.779	83.954	118.894		78.282	117.819	110.885	95.723	67.541	92.392	107.113	112.636	103.298
9	93.759	120.773	90.248	65.331	53.097	70.796	113.416	49.471	95.004	100.9		113.33	107.021	109.463		109.463	101.866	115.808	97.043	54.011
10	94.072	81.589	154.361	88.163	67.396	78.282	118.068	62.576	85.112	114.19		86.933	109.284	111.413		75.351	78.282	109.552	138.517	76.127

## Sheet: gene expression
Botanical name ‘Cultivar’	code	CAC gene					TPD1A gene								PTC1 gene								MYB80
		ct1	ct2	ct3	Avg.ct		ct1	ct2	ct3	Avg.ct	dct	ddct	2^-ddct		ct1	ct2	ct3	Avg.ct	dct	ddct	2^-ddct		ct1	ct2	ct3	Avg.ct	dct	ddct	2^-ddct
Musa ‘Kluai Namwa Nuan Chan’	NNJ	26.1609	25.5975	25.0912	25.6165		33.04	33.68	35.6811	34.1337	8.51717	-0.636062	1.55408		32.6465	32.8106	31.9407	32.4659	6.84939	-0.0549999	1.03886		32.8129	29.7687	29.7641	30.7819	5.16538	-0.478538	1.39333
		26.0299	25.7338	25.0721	25.6119		35.67	34.39	36.1437	35.4012	9.78929	0.636062	0.643467		33.1079	31.6889	32.0139	32.2702	6.65829	-0.2461	1.186		32.8939	31.0012	30.1593	31.3515	5.73953	0.0956092	0.935877
		25.8374	25.8413	25.2423	25.6403										34.1213	32.1504	31.2854	32.519	6.8787	-0.0256968	1.01797		32.6833	31.3942	30.0381	31.3718	5.73152	0.0875968	0.941089
		25.8634	25.58	25.1813	25.5415										33.7072	32.6822	31.5413	32.6436	7.10202	0.19763	0.871982		34.2857	30.0002	30.1411	31.4757	5.93415	0.290228	0.817773
		25.7289	25.8332	25.5058	25.6893										33.4553	32.2877	32.4256	32.7229	7.03356	0.129166	0.91436		33.3944	30.2635	30.3572	31.3383	5.64902	0.0051035	0.996469
Musa ‘Kluai Namwa Mali Ong’	NMO	23.5095	24.0041	26.5713	24.6949		34.21	35.62	35.24	35.0233	10.3284	1.17515	0.442837		31.8949	33.4439	34.0028	33.1139	8.41894	1.51454	0.350007		29.8043	29.3045	29.4984	29.5357	4.84079	-0.803134	1.74489
		23.3906	24.0112	26.3661	24.5893		35.86	37.44	34.8	36.0333	11.444	2.29081	0.204361		31.2817	33.7798	32.6382	32.5666	7.97729	1.07289	0.475365		29.3553	30.0218	29.1276	29.5015	4.91225	-0.731671	1.66056
		23.4089	24.1522	26.5348	24.6986		35.19	35.51	35	35.2333	10.5347	1.38147	0.383826		30.5969	33.1255	33.302	32.3415	7.64285	0.738454	0.599381		29.6106	29.5069	29.5597	29.5591	4.86044	-0.783479	1.72128
		23.4463	24.2012	26.3052	24.6509										30.4511	33.175	34.289	32.6384	7.9875	1.08311	0.472012		29.837	29.2495	29.5739	29.5534	4.90256	-0.741354	1.67174
		23.4608	24.3255	26.5776	24.788										30.8796	33.2849	32.9991	32.3879	7.59991	0.695516	0.617489		29.4517	29.4806	29.7677	29.5667	4.77873	-0.865186	1.82157
Musa ‘Tani Buri Ram167’	T167	22.0508	22.9631	23.5096	22.8412		35.635	35.4378	34.4465	35.1731	12.3319	3.17868	0.110439		27.9446	27.6868	28.8087	28.1467	5.30552	-1.59887	3.02906		33.4011	33.9784	35.0823	34.154	11.3128	5.66887	0.0196563
		21.896	23.1252	23.3817	22.8009		35.3422	35.3874	34.8785	35.2027	12.4017	3.24849	0.105222		27.9935	27.778	28.3516	28.041	5.24011	-1.66428	3.16956		35.1364	35.0998	35.3578	35.198	12.397	6.75313	0.00927055
		22.1191	22.7735	23.6131	22.8352		34.6306	35.3975	35.4203	35.1495	12.3142	3.16098	0.111802		27.8264	27.3346	28.8172	27.9927	5.15747	-1.74693	3.35643		32.9912	32.6531	35.1924	33.6123	10.777	5.1331	0.0284959
		21.8438	23.021	23.7605	22.8751		35.1174	36.516	34.5013	35.3782	12.5031	3.34987	0.0980817		28.0093	28.0484	28.5235	28.1937	5.31863	-1.58576	3.00167		34.3037	34.2902	35.6619	34.7519	11.8768	6.23292	0.0132955
		21.8966	22.7184	23.4495	22.6882		34.3294	32.9685	34.4284	33.9087	11.2206	2.06733	0.238601		28.0999	27.4635	28.4688	28.0107	5.32256	-1.58183	2.9935		33.657	34.7666	34.6445	34.3561	11.6679	6.02395	0.0153677
Musa ‘Tani A15’	TA15	23.3912	23.4574	23.6229	23.4905		35.6429	32.6589	39.9469	36.0829	12.5924	3.43917	0.0921947		28.2837	29.5254	29.8915	29.2336	5.74307	-1.16132	2.23662		35.9444	32.9912	34.7666	34.5674	11.0769	5.433	0.0231475
		23.3278	23.3877	23.51	23.4085		36.92	34.4616	34.1169	35.1662	11.7577	2.60444	0.164431		27.9134	29.7493	29.3101	28.9909	5.58243	-1.32197	2.50007		35.67	34.3037	32.6531	34.2089	10.8004	5.15649	0.0280376
		23.4418	23.3925	24.0236	23.6193		36.8526	34.3661	33.6679	34.9622	11.3429	2.18966	0.219203		28.4582	29.5995	30.9115	29.6564	6.03714	-0.867258	1.82419		35.74	33.657	34.2902	34.5624	10.9432	5.29923	0.0253964
		23.5174	23.3913	23.8637	23.5908		35.3819	33.1018	34.4275	34.3037	10.713	1.55973	0.339214		28.4834	29.4374	30.1967	29.3725	5.78172	-1.12267	2.1775
		23.622	23.3352	24.0002	23.6525		35.8876	33.7262	34.2574	34.6237	10.9712	1.818	0.283614		28.8117	29.0896	30.27	29.3904	5.73794	-1.16645	2.24459
Musa ‘Kluai Khai Kamphaengphet’	KKP	21.5019	22.2054	22.3628	22.0233		34.6381	33.1764	35.051	34.2885	12.2652	3.11194	0.115668		31.0904	25.46	27.4888	28.0131	5.98973	-0.91466	1.88512		34.679	33.7693	34.3181	34.2555	12.2322	6.58823	0.0103931
		21.4688	21.9404	22.5193	21.9762		35.5604	34.4757	33.8519	34.6293	12.6532	3.49993	0.0883928		32.2643	25.5614	27.4539	28.4265	6.45035	-0.454047	1.36988		33.2809	34.6245	34.7521	34.2192	12.243	6.59905	0.0103154
		21.9633	22.0622	22.5635	22.1963		35.6561	33.7319	33.8	34.396	12.1997	3.04644	0.12104		31.1619	25.4445	27.0923	27.8996	5.70326	-1.20114	2.29921		34.9898	34.6493	34.9043	34.8478	12.6515	7.00754	0.00777176
		21.8429	22.1304	22.4224	22.1319		35.4534	34.1097	33.7	34.421	12.2891	3.1359	0.113762		30.563	25.9855	27.8328	28.1271	5.99518	-0.909217	1.87803		34.8082	35.1311	35.8668	35.2687	13.1368	7.49288	0.0055516
		21.8403	21.8712	22.1765	21.9627		33.6569	34.3982	34.1	34.0517	12.089	2.93581	0.130687		30.1202	26.183	27.2635	27.8556	5.89289	-1.0115	2.01601		35.099	33.7507	34.6954	34.515	12.5524	6.90846	0.00832425
Musa ‘Kluai Khai Pratabong’	KPB	25.2304	24.9955	24.3142	24.8467		34.2611	34.2383	32.5169	33.6721	8.82539	-0.327837	1.25513		29.786	29.2161	28.6933	29.2318	4.38512	-2.51927	5.73293		33.7554	34.6596	34.6895	34.3681	9.52145	3.87754	0.0680371
		25.0814	24.9626	24.1487	24.7309		33.7581	35.6887	33.3244	34.2571	9.52617	0.372944	0.772205		29.4319	29.2572	28.4456	29.0449	4.31399	-2.5904	6.02267		34.1283	34.5894	32.9934	33.9037	9.17279	3.52887	0.0866374
		25.3208	25.0211	24.1749	24.8389		34.6959	33.1847	35.3162	34.3989	9.56003	0.406795	0.754297		29.6073	29.3691	29.0565	29.3443	4.50541	-2.39899	5.27432		35.9431	34.8314	34.7888	35.1878	10.3489	4.70495	0.0383416
		25.241	24.6404	24.3446	24.742		34.5084	34.0762	35.0952	34.5599	9.81793	0.664703	0.630819		29.0953	30.2783	28.0644	29.146	4.404	-2.50039	5.65839		35.2825	35.6325	33.9944	34.9698	10.2278	4.58388	0.041698
		25.3154	24.5656	24.0764	24.6525		35.2456	33.3918	34.1341	34.2571	9.60468	0.451451	0.731307		28.97	30.0501	28.4796	29.1666	4.51411	-2.39029	5.24262		36.6894	36.8534	33.8881	35.8103	11.1578	5.51388	0.0218854
										Avg.dct	9.15323							Avg.dct	6.90439							Avg.dct	5.64392
